# Supplementary material for: Prophylactic ablation during cardiac surgery in patients without atrial fibrillation: a systematic review and meta-analysis of randomized trials
Source: Interdiscip Cardiovasc Thorac Surg. 2024 Nov 26;39(6):ivae195. doi: 10.1093/icvts/ivae195 (PMC11661978; doi:10.1093/icvts/ivae195)
Supplement: ivae195_Supplementary_Data [file ivae195_supplementary_data.zip]

Archive with 2 entries (2 files):
- VISANJI Supplementary Appendices 1.docx
- VISANJI Supplementary Appendices 2 .docx
